# Supplementary material for: OBP2A regulates epidermal barrier function and protects against cytotoxic small hydrophobic molecules
Source: iScience. 2024 Oct 2;27(11):111093. doi: 10.1016/j.isci.2024.111093 (PMC11536036; doi:10.1016/j.isci.2024.111093)
Supplement: Table S1. Lipid compounds detected by LC-MS/MS [file mmc2.xlsx]

## Sheet: Lipid compoounds
Table S1. Lipid compounds detected by LC-MS/MS
Label	siOBP2A-1	siOBP2A-2	siOBP2A-3	siOBP2A-4	siOBP2A-5	siCont-1	siCont-2	siCont-3	siCont-4	siCont-5	P value
Cer 33:1;2O|Cer 18:1;2O/15:0[M+CH3COO]-	0.000542954	0.000722794	0.000531685	0.000938589	0.000706818	0.000822071	0.00132089	0.000753532	0.000720766	0.000781645	0.191141
Cer 33:1;2O|Cer 18:1;2O/15:0[M-H]-	0.00252831	0.00218935	0.00341231	0.00371771	0.00221847	0.00304448	0.0047034	0.00280044	0.0026901	0.00250782	0.527304
Cer 34:1;2O|Cer 18:1;2O/16:0[M-H]-	0.148927	0.127096	0.181545	0.194185	0.129855	0.12566	0.10501	0.124911	0.0966147	0.10665	0.0165043
Cer 36:1;2O|Cer 18:1;2O/18:0[M-H]-	0.0156988	0.0198883	0.0206447	0.022452	0.0141143	0.0188993	0.0156869	0.0169024	0.0171944	0.0160615	0.361713
Cer 38:1;2O|Cer 18:1;2O/20:0[M-H]-	0.0134766	0.0115157	0.0212086	0.0128927	0.00893822	0.0137255	0.0134093	0.0103158	0.0140952	0.00835053	0.50743
Cer 40:1;2O|Cer 16:1;2O/24:0[M-H]-	0.0501426	0.0281399	0.0429312	0.0352089	0.0195674	0.0210927	0.0205203	0.0234993	0.0198145	0.0208325	0.0317678
Cer 42:0;3O|Cer 18:0;3O/24:0[M-H]-	0.0198068	0.0093132	0.0168278	0.0224111	0.00597394	0.0206919	0.0114777	0.0209402	0.0110921	0.0348044	0.381309
Cer 42:1;2O|Cer 18:1;2O/24:0[M-H]-	0.0896355	0.0652006	0.101492	0.152811	0.0626804	0.10581	0.102661	0.113266	0.11304	0.109163	0.406796
Cer 42:1;3O|Cer 18:1;2O/24:0;(2OH)[M-H]-	0.0209995	0.0135904	0.0169879	0.0149339	0.00638341	0.0158991	0.0234502	0.0275359	0.0185919	0.0412056	0.0657784
Cer 42:2;2O|Cer 18:1;2O/24:1[M-H]-	0.0336856	0.0220134	0.0337915	0.0258374	0.0169494	0.0184287	0.0138521	0.0152513	0.0101145	0.0118499	0.00808238
Cer 44:0;3O[M-H]-	0.0090293	0.00577377	0.00639378	0.0108611	0.00394711	0.0208664	0.00631409	0.0180906	0.013587	0.00970931	0.0566217
Cer 44:1;2O|Cer 18:1;2O/26:0[M-H]-	0.0876536	0.060695	0.0939593	0.092526	0.0417387	0.0773352	0.0895843	0.117334	0.0889975	0.0561912	0.48153
Cer 44:2;2O|Cer 18:1;2O/26:1[M-H]-	0.0178807	0.0133482	0.0215128	0.0279698	0.0131148	0.0198872	0.019166	0.0203702	0.0156268	0.0155032	0.831207
Cer 46:1;2O|Cer 20:1;2O/26:0[M-H]-	0.0117735	0.0147765	0.0209088	0.0233268	0.00686372	0.0113376	0.00998859	0.015047	0.0227655	0.0144437	0.832835
CL 68:4|CL 16:1_16:01_18:01_18:1[M-2H]2-	0.00432795	0.00534098	0.00545262	0.00602575	0.00465438	0.00388366	0.00374301	0.00708013	0.00531202	0.0030116	0.498838
DMPE 30:0|DMPE 14:0_16:0[M-H]-	0.0378781	0.0399857	0.0470368	0.0482531	0.0375005	0.0200237	0.0201767	0.0228184	0.0177042	0.0164311	2.00786e-05
DMPE 30:1|DMPE 14:0_16:1[M-H]-	0.0487499	0.0487016	0.0480847	0.0570026	0.0392276	0.0394021	0.0408562	0.0447472	0.0209403	0.0359333	0.0428653
DMPE 30:1|DMPE 14:0_16:1[M-H]-	0.0179641	0.0193673	0.0196889	0.0244447	0.0179288	0.0105955	0.010058	0.0109009	0.00822153	0.00933619	5.22872e-05
DMPE 32:0|DMPE 16:0_16:0[M-H]-	0.0210501	0.0171572	0.0262115	0.0262234	0.0239039	0.011162	0.0102704	0.00638707	0.00891318	0.00780187	8.53075e-05
DMPE 32:1|DMPE 16:0_16:1[M-H]-	0.0775792	0.0817963	0.0966631	0.0970041	0.0690121	0.0635208	0.0520284	0.0633158	0.0546162	0.0526706	0.00200996
DMPE 32:2|DMPE 16:1_16:1[M-H]-	0.0163427	0.0170805	0.0172039	0.020083	0.0158109	0.0102456	0.0113687	0.0123388	0.00780972	0.00841433	0.000204931
DMPE 33:1|DMPE 15:0_18:1[M-H]-	0.00181699	0.00212135	0.00182631	0.00232735	0.00193805	0.00290224	0.00231026	0.0036311	0.00451058	0.00329264	0.00836169
DMPE 34:1|DMPE 16:0_18:1[M-H]-	0.111205	0.115742	0.119889	0.12966	0.0980435	0.080159	0.0860527	0.0927754	0.0931664	0.069175	0.00208862
DMPE 34:2|DMPE 16:1_18:1[M-H]-	0.0587079	0.062654	0.0633935	0.0707225	0.0567228	0.0465345	0.0499875	0.0512433	0.0387811	0.0398777	0.00122006
DMPE 36:1|DMPE 18:0_18:1[M-H]-	0.0142869	0.0131699	0.0143343	0.0144675	0.00963732	0.00959694	0.0110531	0.009434	0.0116991	0.0100538	0.0242082
DMPE 36:2|DMPE 18:1_18:1[M-H]-	0.0588758	0.0655468	0.0738967	0.0729973	0.0629793	0.0471326	0.0504375	0.0594939	0.0466542	0.0431105	0.00243338
FA 14:0[M-H]-	11.9143	10.7417	12.3198	10.8629	9.61095	5.79894	7.63931	7.7606	6.44797	5.91735	0.000124439
FA 14:1[M-H]-	0.0369051	0.0338065	0.0408373	0.0479617	0.0373497	0.0284925	0.0357765	0.0323032	0.028429	0.0246724	0.0153218
FA 15:0[M-H]-	1.26147	1.27385	1.31315	1.68513	1.35023	0.775847	1.23858	0.985583	0.87621	0.761164	0.00511497
FA 15:0[M-H]-	0.608068	0.515864	0.692304	0.697052	0.541768	0.632258	0.694629	0.56295	0.569646	0.501526	0.715336
FA 16:0[M-H]-	78.5708	79.4191	91.8306	100.063	83.0752	50.6867	74.9429	57.7076	43.2133	47.7532	0.0017577
FA 16:1;O[M-H]-	0.0779248	0.0714787	0.0861661	0.0940033	0.0731931	0.0499306	0.0546179	0.0535465	0.0663696	0.047423	0.00117958
FA 17:0[M-H]-	0.708248	0.686245	0.728988	0.881231	0.754155	0.588847	0.688026	0.641705	0.600559	0.553145	0.0105567
FA 18:0[M-H]-	99.6466	89.8248	100.385	115.634	71.0407	60.2061	88.4972	77.7747	64.3599	55.4236	0.0256995
FA 18:1[M-H]-	0.848057	0.592695	0.763841	0.949262	0.584793	0.617115	0.58375	0.578905	0.530865	0.511374	0.0377979
FA 20:0[M-H]-	0.742698	0.725046	0.860062	0.998736	0.919911	0.600317	0.829748	0.720822	0.645658	0.503161	0.0371837
FA 21:0[M-H]-	0.0369577	0.0718491	0.0756693	0.0752858	0.046059	0.0252893	0.0411697	0.0331995	0.0553782	0.056385	0.10134
FA 21:1[M-H]-	0.588939	0.496813	0.571424	0.691875	0.519923	0.324921	0.509745	0.43791	0.369744	0.293878	0.00690753
FA 22:0[M-H]-	0.230044	0.220809	0.264145	0.272649	0.244787	0.236966	0.26214	0.267103	0.235724	0.203324	0.727066
FA 22:0[M-H]-	0.262561	0.270709	0.275628	0.347957	0.249945	0.176022	0.270377	0.205976	0.182508	0.170417	0.012774
FA 22:1[M-H]-	0.0177743	0.017459	0.0187469	0.0230528	0.0181489	0.0127245	0.0182882	0.0140245	0.0118977	0.0118146	0.0101701
FA 23:0[M-H]-	0.112295	0.124618	0.129463	0.161143	0.126981	0.0774547	0.120064	0.0943069	0.0869941	0.0815108	0.00803765
FA 24:0[M-H]-	0.887022	0.907721	1.02459	1.24319	0.980195	0.596577	0.9363	0.72673	0.640474	0.585819	0.00895978
FA 24:0[M-H]-	0.326863	0.296374	0.364862	0.375247	0.338302	0.377903	0.39258	0.440374	0.402382	0.414225	0.00595385
FA 24:1[M-H]-	0.233614	0.240228	0.259076	0.314016	0.263347	0.158638	0.246503	0.178767	0.166525	0.153033	0.00622948
FA 24:5;O[M-H]-	0.180506	0.190779	0.234069	0.242591	0.2258	0.152613	0.195652	0.178752	0.141915	0.132909	0.0125041
FA 25:0[M-H]-	0.191498	0.191767	0.231594	0.260783	0.21155	0.127851	0.19124	0.159662	0.129256	0.124678	0.00479747
FA 26:0[M-H]-	0.100219	0.0877065	0.110853	0.115765	0.0908498	0.130771	0.12742	0.165286	0.132175	0.130712	0.00362738
FA 27:0[M-H]-	0.587401	0.58702	0.692771	0.829009	0.640268	0.387302	0.590542	0.488312	0.412548	0.37784	0.00701283
FA 27:1[M-H]-	0.188314	0.189875	0.213105	0.261536	0.204191	0.122662	0.202454	0.162108	0.13143	0.107471	0.0151787
FA 28:0[M-H]-	0.0997189	0.0967128	0.113451	0.132405	0.106975	0.0633334	0.0991418	0.0788076	0.0667986	0.0616886	0.00517885
FA 28:7[M-H]-	0.258418	0.32248	0.321775	0.353233	0.327988	0.176698	0.241529	0.208189	0.208093	0.191507	0.000379235
FA 29:1[M-H]-	0.0111336	0.010969	0.0133112	0.0149041	0.0120518	0.00693067	0.0116055	0.0094975	0.00761647	0.00720325	0.00938424
FA 29:1[M-H]-	0.0100858	0.00974706	0.0108265	0.0139799	0.0107983	0.00661615	0.0111819	0.00797394	0.00724038	0.00643863	0.0236493
FA 30:0[M-H]-	0.259775	0.261205	0.300796	0.360784	0.290154	0.166874	0.258332	0.216662	0.172201	0.167766	0.0051733
FA 30:1[M-H]-	0.0231545	0.0221586	0.0245891	0.0294051	0.0199095	0.0303275	0.0249154	0.0330026	0.0282153	0.0229674	0.131117
FA 30:1[M-H]-	0.0824972	0.0783602	0.0884692	0.115712	0.0909993	0.0531801	0.0856702	0.0662461	0.0561503	0.0536226	0.0135572
FA 31:0[M-H]-	0.0490512	0.0470482	0.0552934	0.066674	0.051001	0.032735	0.047407	0.041773	0.0333853	0.0308301	0.0078447
FA 32:0[M-H]-	0.0231303	0.0230291	0.0260408	0.0312057	0.0260278	0.0144054	0.0230451	0.0188279	0.0160938	0.0152466	0.00471948
FA 32:1[M-H]-	0.0119876	0.0109196	0.0122096	0.0135154	0.0120646	0.012335	0.0115017	0.0129176	0.00942375	0.00783343	0.23265
FA 33:0[M-H]-	0.147677	0.143067	0.165147	0.193994	0.164228	0.106109	0.16572	0.123165	0.119498	0.111869	0.0263609
FA 33:0[M-H]-	0.134666	0.159626	0.180218	0.226204	0.169573	0.10612	0.16572	0.130442	0.119563	0.111999	0.0330599
FA 33:1[M-H]-	0.0438337	0.044659	0.0506096	0.0604836	0.0494582	0.0288442	0.0461504	0.0372956	0.0319677	0.0291765	0.00885677
FA 34:0[M-H]-	0.0485472	0.0481436	0.0618271	0.0707875	0.0538007	0.028979	0.0457919	0.0398304	0.0356875	0.0295215	0.00485046
FA 35:0[M-H]-	0.0474528	0.0523219	0.0656729	0.0549348	0.050335	0.0415192	0.0518181	0.0401397	0.0316492	0.039738	0.0189023
FA 35:0[M-H]-	0.0628508	0.00156024	0.0784976	0.0800025	0.0689977	0.0014237	0.0645715	0.0401397	0.00237877	0.0455848	0.18846
FA 35:1[M-H]-	0.0155674	0.0145951	0.0214856	0.0205103	0.0148574	0.00784287	0.0117219	0.0101625	0.0074643	0.0113379	0.00210235
FA 36:0[M-H]-	0.237522	0.338995	0.278548	0.292558	0.35358	0.151336	0.323752	0.278714	0.147465	0.159922	0.0727383
FA 36:1[M-H]-	0.0961279	0.0727363	0.0815855	0.0838887	0.0739644	0.0464372	0.073154	0.0538473	0.0498072	0.0453698	0.00284328
FA 37:0[M-H]-	0.0626825	0.0445892	0.0605291	0.0580718	0.0727549	0.0308296	0.0441263	0.0380252	0.0287714	0.025926	0.00161977
FA 38:0[M-H]-	0.0437114	0.0348309	0.0645156	0.062635	0.039844	0.0300647	0.070986	0.0493297	0.0475022	0.0461976	0.974743
FA 38:1[M-H]-	0.0177893	0.0162414	0.0203047	0.0241144	0.0166066	0.00723846	0.0196195	0.0163427	0.00958339	0.0143378	0.0704138
FA 39:0[M-H]-	0.32296	0.191841	0.257907	0.432784	0.247707	0.208339	0.379875	0.290294	0.253202	0.233987	0.739663
FA 39:1[M-H]-	0.0769424	0.0656025	0.0951365	0.101965	0.0717041	0.0489731	0.12484	0.102643	0.0820997	0.0846772	0.668235
FA 40:0[M-H]-	0.057003	0.0578602	0.052865	0.084727	0.0632158	0.0421581	0.0661286	0.0513716	0.0444624	0.0404451	0.0885899
FA 41:0[M-H]-	0.0506223	0.0481654	0.0593205	0.0677391	0.0576186	0.0291094	0.0534463	0.042243	0.0365747	0.0205988	0.0150454
FA 41:1[M-H]-	0.0132854	0.0126677	0.0140586	0.0174672	0.0157897	0.00874776	0.0137491	0.0130377	0.0107673	0.00692621	0.0324985
FA 42:0[M-H]-	0.202778	0.188965	0.232108	0.247937	0.142494	0.117873	0.213134	0.171427	0.139247	0.0968008	0.0797603
FA 42:1[M-H]-	0.064118	0.0615036	0.0713754	0.0591201	0.0746896	0.0393093	0.0685463	0.0389379	0.0513813	0.029916	0.0226736
FA 43:0[M-H]-	0.0344554	0.0334648	0.0431619	0.0317224	0.0323894	0.0143873	0.0257536	0.0299263	0.0159408	0.0136868	0.00481836
FA 44:0[M-H]-	0.0163057	0.0231887	0.0246904	0.0241485	0.0225427	0.00920843	0.0137123	0.0143398	0.0117412	0.00948829	0.000462807
LPC 18:1[M+CH3COO]-	0.0129146	0.0202313	0.01155	0.0158862	0.012267	0.015373	0.0134365	0.013439	0.0112892	0.0134854	0.517701
LPE 15:0[M-H]-	0.00114143	0.000970059	0.00107434	0.00101126	0.000965788	0.00128539	0.00120774	0.00111644	0.000783915	0.00118207	0.402243
LPE 18:1[M-H]-	0.00850703	0.00900155	0.00665938	0.010156	0.0101099	0.007492	0.00730731	0.00800481	0.00651853	0.00685478	0.0438574
LPI 18:1[M-H]-	0.000416654	0	0.000203474	0	0	0	0.000216449	0	0	0	0.413935
PA 15:0_18:1(d7)[M-H]-	0.0481807	0.0489933	0.0562473	0.0536375	0.0524262	0.0446923	0.0502133	0.0464028	0.0476231	0.0355564	0.0429951
PA 33:1|PA 15:0_18:1[M-H]-	0	0	0	0	0	0	0.000131229	0	0	0.000135432	0.141185
PA 36:1|PA 18:0_18:1[M-H]-	0.0136161	0.0122723	0.0115496	0.0156862	0.0129547	0.00991158	0.00961958	0.00808664	0.00903512	0.00840485	0.000694989
PC 28:0|PC 14:0_14:0[M+CH3COO]-	0.0257477	0.0290969	0.0229008	0.0314559	0.0287889	0.0208894	0.0221699	0.0257723	0.0198249	0.0180827	0.0130852
PC 30:0|PC 14:0_16:0[M+CH3COO]-	0.18545	0.188315	0.172219	0.210258	0.170144	0.141092	0.138294	0.176418	0.131486	0.0981661	0.010114
PC 32:1|PC 16:0_16:1[M+CH3COO]-	0.0892417	0.0915865	0.0851769	0.109441	0.0934732	0.063574	0.0603005	0.0757718	0.0551718	0.0565235	0.00046585
PE 32:2|PE 16:1_16:1[M-H]-	0.0176223	0.0175108	0.012753	0.0191611	0.0120636	0.0118438	0.0132812	0.012317	0.00842483	0.00844933	0.0222069
PE 33:1|PE 15:0_18:1[M-H]-	0.00246077	0.0017292	0.00183843	0.00183997	0.00162976	0.00353116	0.00296963	0.00448173	0.00499969	0.00389447	0.000638952
PE 34:1|PE 16:0_18:1[M-H]-	0.210748	0.207197	0.16836	0.250396	0.186463	0.17648	0.197927	0.233472	0.175677	0.17089	0.467253
PE 34:2|PE 16:1_18:1[M-H]-	0.19304	0.197422	0.161658	0.233782	0.183551	0.13351	0.158685	0.171092	0.110748	0.131732	0.0104333
PE 36:1|PE 18:0_18:1[M-H]-	0.149015	0.147807	0.11561	0.173376	0.127685	0.102157	0.102673	0.135628	0.100134	0.0913969	0.0196533
PE 36:2|PE 18:1_18:1[M-H]-	0.643091	0.587384	0.505481	0.785775	0.60588	0.463191	0.480634	0.596122	0.42887	0.413369	0.0289685
PE 36:3|PE 18:1_18:2[M-H]-	0.0562625	0.0597764	0.0493751	0.0684285	0.0580779	0.0390807	0.0418653	0.047722	0.0375869	0.0355554	0.00129046
PE 38:2|PE 18:1_20:1[M-H]-	0.0329755	0.0355718	0.0320943	0.0393905	0.0351061	0.0176562	0.0207455	0.021005	0.017511	0.0164211	6.25697e-06
PE 38:3|PE 18:0_20:3[M-H]-	0.012801	0.0158687	0.0127554	0.016429	0.014749	0.0083343	0.00805464	0.0099454	0.00912815	0.00751793	0.000138791
PE 38:3|PE 18:1_20:2[M-H]-	0.0161136	0.0223666	0.0209833	0.025781	0.0183827	0.0114895	0.0135743	0.0143461	0.0110881	0.0111963	0.00158162
PE 38:3|PE 18:1_20:2[M-H]-	0.00566393	0.00571172	0.00502343	0.00403951	0.00584563	0.00314913	0.00354684	0.00442634	0.00346415	0.00291691	0.00320605
PE 38:4|PE 18:0_20:4[M-H]-	0.0159064	0.0177456	0.0165766	0.0204992	0.016654	0.00903521	0.00801466	0.0104955	0.00620708	0.00594772	4.06934e-05
PE 38:4|PE 18:1_20:3[M-H]-	0.0162531	0.0179171	0.0162088	0.0193175	0.0173439	0.00983727	0.0109977	0.0115476	0.00962275	0.00802551	2.17924e-05
PE 38:5|PE 18:1_20:4[M-H]-	0.0178697	0.0175625	0.0164773	0.0212453	0.018452	0.00806379	0.00826255	0.0102234	0.00759055	0.00578338	1.08819e-05
PE O-32:2|PE O-16:1_16:1[M-H]-	0.0277496	0.0278354	0.0257279	0.0305514	0.0248923	0.0302295	0.0315532	0.0406461	0.0304887	0.0310553	0.0389382
PE O-34:2|PE O-16:1_18:1[M-H]-	0.204229	0.20317	0.187674	0.230082	0.184238	0.170604	0.187012	0.221226	0.162334	0.163905	0.164542
PE O-34:3|PE O-18:2_16:1[M-H]-	0.0145596	0.0198074	0.018829	0.0258351	0.0210483	0.0262503	0.0263348	0.0288314	0.0250169	0.0279375	0.00766545
PE O-36:2|PE O-16:1_20:1[M-H]-	0.0497117	0.0483205	0.0565071	0.0641582	0.0324103	0.0338914	0.0204802	0.0473202	0.0473729	0.0345682	0.100507
PE O-36:3|PE O-18:2_18:1[M-H]-	0.0643698	0.094535	0.0809678	0.105132	0.0734136	0.0764537	0.0794277	0.0772999	0.0811874	0.0695313	0.387826
PE O-36:4|PE O-16:1_20:3[M-H]-	0.0130727	0.0188185	0.0177837	0.0218224	0.0145566	0.0119461	0.0136583	0.0173637	0.0162918	0.016138	0.281091
PE O-36:4|PE O-16:1_20:3[M-H]-	0.0173473	0.0164724	0.0146385	0.0224411	0.018882	0.0120575	0.0132948	0.0175155	0.0155456	0.00555564	0.0659001
PE O-36:5|PE O-16:1_20:4[M-H]-	0.0330273	0.0371332	0.0349654	0.0400466	0.0350284	0.0183031	0.0195593	0.0237106	0.01918	0.0152763	1.42628e-05
PE O-36:6|PE O-16:1_20:5[M-H]-	0.0235316	0.0233053	0.021087	0.0279684	0.0209381	0.0112872	0.0141435	0.0189502	0.0172237	0.0146744	0.00220803
PE O-38:3|PE O-16:1_22:2[M-H]-	0.0080778	0.00936701	0.00904469	0.00977105	0.00803954	0.00756008	0.0084479	0.00994613	0.00820759	0.00791008	0.431158
PE O-38:4|PE O-16:1_22:3[M-H]-	0.0145043	0.02456	0.024176	0.0290296	0.025714	0.0183914	0.0117917	0.0197538	0.019399	0.0193021	0.0738225
PE O-38:4|PE O-16:1_22:3[M-H]-	0.00825123	0.0081565	0.00698175	0.00792088	0.00754285	0.00421837	0.00418387	0.00505954	0.00648595	0.00614267	0.0013389
PE O-38:6|PE O-18:2_20:4[M-H]-	0.0453599	0.0537742	0.0499218	0.0608824	0.0534786	0.0272824	0.0318809	0.0345197	0.0250673	0.0231413	8.14733e-05
PE O-38:7|PE O-18:2_20:5[M-H]-	0.0192528	0.0209752	0.0156021	0.0231227	0.0189934	0.011934	0.0133167	0.0139622	0.0141888	0.0117792	0.00120004
PE O-40:5|PE O-18:2_22:3[M-H]-	0.00654616	0.0157449	0.00870539	0.0154806	0.00702228	0.00694872	0.00596479	0.00851144	0.00682284	0.00482169	0.0909313
PG 33:1|PG 15:0_18:1[M-H]-	0.00136224	0.00123037	0.000854949	0.000954376	0.000763122	0.00166208	0.00155899	0.00174446	0.0012907	0.00105448	0.0361419
PG 34:1|PG 16:0_18:1[M-H]-	0.018544	0.0200721	0.0175382	0.0216302	0.0152454	0.0106168	0.0100479	0.0121555	0.00884708	0.00679979	0.000229533
PG 34:2|PG 16:1_18:1[M-H]-	0.0154718	0.018127	0.0148404	0.0209616	0.0072196	0.0116735	0.0141132	0.0156068	0.0120097	0.0107545	0.341022
PG 36:2|PG 18:1_18:1[M-H]-	0.0384777	0.0402413	0.0350649	0.0467742	0.0379594	0.0283946	0.0288094	0.0366242	0.0305653	0.0252574	0.00693322
PS 15:0_18:1(d7)[M-H]-	0.524286	0.513566	0.558062	0.552736	0.522401	0.491983	0.510885	0.489116	0.489742	0.293596	0.0931172
PS 33:1|PS 15:0_18:1[M-H]-	0.000524129	0.001201	0.000888096	0.00113161	0.00106664	0.0020672	0.00162645	0.00171985	0.00157957	0.00117659	0.00711831
PS 34:1|PS 18:0_16:1[M-H]-	0.0349823	0.0353396	0.0300858	0.0432116	0.0323181	0.0380109	0.0406617	0.0525038	0.0392529	0.0369494	0.118349
PS 36:1|PS 18:0_18:1[M-H]-	0.107491	0.0990052	0.0945392	0.12875	0.109971	0.0743415	0.0763164	0.049669	0.0730881	0.0643802	0.000766273
PS 36:2|PS 18:1_18:1[M-H]-	0.0409743	0.0466065	0.0414715	0.0529165	0.0421158	0.0298471	0.0344216	0.0429802	0.0293948	0.0145597	0.0219706
SM 32:1;2O[M+CH3COO]-	1.05175	1.44495	0.731295	1.25759	0.807255	0.646952	1.17989	0.714528	0.718957	0.686903	0.144246
SM 33:2;3O[M+CH3COO]-	0.739839	0.935922	0.424722	0.719539	0.479161	0.451391	0.818395	0.354304	0.453419	0.247194	0.183845
SM 34:1;2O[M+CH3COO]-	5.73439	7.94063	4.04254	6.2332	3.60159	3.99128	6.43165	4.18772	4.48081	3.89174	0.346408
SM 36:2;2O|SM 18:1;2O/18:1[M+CH3COO]-	0.0083099	0.0318007	0.0150124	0.0213391	0.00425957	0.00554591	0	0	0.00930383	0.0101388	0.0704895
ST 24:1;O4[M+CH3COO]-	0.215457	0.267318	0.333195	0.315417	0.23228	0.240468	0.244498	0.243931	0.152269	0.122583	0.0724912
ST 24:1;O4[M-H]-	396.117	414.672	488.17	509.598	443.917	349.177	379.826	422.69	308.655	252.885	0.0176694
ST 24:1;O4[M-H]-	41.6193	39.9755	58.5955	24.4215	40.7982	19.8162	30.8638	26.1944	37.1527	27.9473	0.0716132
ST 24:1;O5[M-H]-	0.920753	0.901913	1.15148	0.890363	0.964823	0.58349	0.596894	0.735997	0.689829	0.389972	0.00137528
ST 24:2;O4[M-H]-	0.639309	0.612278	0.665568	0.69587	0.711048	0.446049	0.463327	0.517494	0.290951	0.21705	0.00161423
ST 24:2;O4[M-H]-	0.0971366	0.138993	0.155282	0.145281	0.247329	0.165594	0.0947877	0.167007	0.0982382	0.0695628	0.268161
ST 27:1;O;S[M-H]-	2.72786	2.63807	3.14108	2.98341	2.19814	2.05941	1.99199	2.2654	2.08946	1.9061	0.00446227
CE 18:1[M+NH4]+	0.000292992	0	0	0	0	0	0.00141044	0.000722104	0.000504267	0.00122611	0.0252362
Cer 33:0;2O|Cer 18:0;2O/15:0[M+H]+	0.000631167	0	0.000268338	0.00118754	0.00145877	0	0.000337455	0.000146449	0.000668586	0	0.150318
Cer 33:0;2O|Cer 18:0;2O/15:0[M+H-H2O]+	0	0	0.000761002	0.000662645	0.00134612	0	0.00175495	0	0.000142999	0	0.694877
Cer 33:1;2O|Cer 18:1;2O/15:0[M+H]+	0.00252198	0.00208936	0.00162133	0.00484214	0.00279316	0.000780446	0.00322225	0.00132173	0.00213299	0.00319992	0.410786
Cer 33:1;2O|Cer 18:1;2O/15:0[M+H-H2O]+	0.0204187	0.0236623	0.0193297	0.0396756	0.0192536	0.0215738	0.0236349	0.0217918	0.0211587	0.0359286	0.94367
Cer 33:1;3O|Cer 19:0;2O/14:1;O[M+H]+	0	0	0	0	0	0	0	0	0	0	#DIV/0!
Cer 33:6;3O|Cer 17:2;2O/16:4;O[M+H]+	0.171548	0.18509	0.153539	0.245426	0.230468	0.140415	0.204898	0.158763	0.151161	0.138064	0.108228
Cer 34:1;2O|Cer 18:1;2O/16:0[M+H-H2O]+	1.25389	1.36484	1.18593	1.5991	1.15158	1.02482	0.945926	0.994374	0.821438	1.03333	0.00469519
Cer 34:1;2O|Cer 18:1;2O/16:0[M+H-H2O]+	1.25302	1.36381	1.18593	1.5991	1.15158	1.0241	0.945926	0.994374	0.821438	1.03333	0.00470477
Cer 34:8;2O|Cer 12:2;2O/22:6[M+Na]+	1671.79	1903.94	2192.16	2609.18	2552.49	1484.81	2381.88	2288.71	2456.89	2143.36	0.893516
Cer 36:1;2O|Cer 18:1;2O/18:0[M+H-H2O]+	0.179493	0.191948	0.162549	0.221714	0.15788	0.176354	0.158795	0.164862	0.161253	0.190593	0.366861
Cer 36:8;2O|Cer 12:2;2O/24:6[M+Na]+	16.1644	17.4962	15.6719	25.4984	24.0292	11.1764	17.8394	17.262	16.5678	15.3138	0.121512
Cer 38:0;2O|Cer 18:0;2O/20:0[M+H]+	0.0880654	0.1142	0.0765525	0.102285	0.0742534	0.0883194	0.0738794	0.0786441	0.0762357	0.0799791	0.18375
Cer 38:1;2O|Cer 18:1;2O/20:0[M+H]+	0.0542774	0.0624647	0.0483165	0.0627751	0.0434972	0.0524986	0.040504	0.0507768	0.0429824	0.0432572	0.102899
Cer 40:0;2O|Cer 18:0;2O/22:0[M+H]+	0.173317	0.242965	0.168814	0.26789	0.113987	0.210087	0.162003	0.176882	0.162281	0.158866	0.526761
Cer 40:0;3O|Cer 18:0;2O/22:0;O[M+H]+	0.188197	0.217173	0.131697	0.202603	0.12202	0.271695	0.209546	0.2448	0.224395	0.310129	0.0159871
Cer 40:1;2O|Cer 16:1;2O/24:0[M+H]+	0.197941	0.228076	0.170835	0.208952	0.126254	0.183684	0.159883	0.164442	0.162547	0.15231	0.269619
Cer 40:1;2O|Cer 16:1;2O/24:0[M+H]+	0.0585997	0.0698727	0.0522146	0.0705603	0.0424335	0.0806026	0.0620286	0.0749886	0.0606966	0.0803912	0.0962127
Cer 40:1;2O|Cer 16:1;2O/24:0[M+H-H2O]+	1.28367	1.55618	1.11562	1.55405	0.841979	1.27531	1.06098	1.07086	1.01647	1.13495	0.300456
Cer 40:2;2O|Cer 16:1;2O/24:1[M+H]+	0.111241	0.1187	0.0800595	0.109714	0.0754186	0.200141	0.147253	0.168638	0.155381	0.186628	0.000568182
Cer 41:1;2O|Cer 18:1;2O/23:0[M+H-H2O]+	0.0937238	0.10215	0.0625366	0.0932341	0.0513017	0.12005	0.0829551	0.0937605	0.108	0.10989	0.0972367
Cer 42:0;2O|Cer 18:0;2O/24:0[M+H]+	0.303152	0.349623	0.246391	0.314304	0.188992	0.322423	0.258243	0.277133	0.282381	0.246089	0.91967
Cer 42:0;2O|Cer 18:0;2O/24:0[M+H]+	0.303152	0.349623	0.246391	0.313282	0.188403	0.322423	0.258243	0.277133	0.280466	0.246089	0.918218
Cer 42:0;3O|Cer 17:0;2O/25:0;O[M+H]+	0.478162	0.547956	0.395295	0.639059	0.267446	0.755895	0.592165	0.722104	0.627382	0.755943	0.0143351
Cer 42:0;3O|Cer 18:0;2O/24:0;O[M+H-H2O]+	0.195091	0.254291	0.18427	0.281967	0.128323	0.276621	0.215835	0.226201	0.189101	0.228369	0.563382
Cer 42:0;3O|Cer 22:0;2O/20:0;O[M+H]+	0.125957	0.120669	0.0919907	0.123157	0.0895836	0.26964	0.16457	0.192584	0.15747	0.13281	0.0187485
Cer 42:0;4O|Cer 18:0;3O/24:0;(2OH)[M+H]+	0.0792953	0.0699387	0.0570359	0.0717017	0.0480357	0.169321	0.109136	0.141672	0.171396	0.186714	0.000286482
Cer 42:0;4O|Cer 18:0;3O/24:0;(2OH)[M+H-H2O]+	0.119258	0.15613	0.111588	0.136296	0.104292	0.138906	0.102098	0.111424	0.075229	0.111806	0.238501
Cer 42:0;4O|Cer 18:0;3O/24:0;(2OH)[M+H-H2O]+	0.0345139	0.0351575	0.0311504	0.0369374	0.0247858	0.0692989	0.0487374	0.0587289	0.0582609	0.0687512	0.000198773
Cer 42:1;2O|Cer 18:1;2O/24:0[M+H]+	0.513954	0.563441	0.418125	0.51792	0.325933	0.53476	0.449997	0.485013	0.356604	0.439379	0.783271
Cer 42:1;2O|Cer 18:1;2O/24:0[M+H-H2O]+	3.30791	3.51844	2.63389	3.30175	2.02135	3.35008	2.79792	3.04414	2.21965	3.01668	0.837577
Cer 42:1;3O|Cer 16:1;2O/26:0;O[M+H-H2O]+	0.355062	0.381558	0.241482	0.362875	0.184654	0.66576	0.498433	0.502278	0.552092	0.618379	0.000867574
Cer 42:1;3O|Cer 16:1;2O/26:0;O[M+H-H2O]+	0.218286	0.2672	0.20002	0.246003	0.166958	0.273167	0.193318	0.229786	0.197923	0.206624	0.984075
Cer 42:1;3O|Cer 18:1;2O/24:0;O[M+H-H2O]+	0.075023	0.0872368	0.0688949	0.0782394	0.0647502	0.104904	0.0738751	0.0989995	0.0930804	0.108978	0.0196641
Cer 42:2;2O|Cer 18:1;2O/24:1[M+H-H2O]+	1.01451	1.33989	0.971124	1.29574	0.802507	0.988605	0.790555	0.793754	0.592314	0.72684	0.0342526
Cer 42:2;2O|Cer 18:1;2O/24:1[M+H-H2O]+	0.110164	0.13941	0.100589	0.138021	0.113663	0.0852479	0.0823532	0.0787077	0.0590697	0.0617624	0.0011315
Cer 43:1;2O|Cer 18:1;2O/25:0[M+H-H2O]+	0.128203	0.129365	0.093595	0.138984	0.0724886	0.167408	0.121658	0.124508	0.16014	0.148354	0.0759223
Cer 43:8;2O|Cer 19:3;2O/24:5[M+Na]+	72.0513	75.3407	69.1275	81.7117	81.474	49.6344	59.9205	54.8151	53.6252	52.9205	9.08607e-05
Cer 44:0;2O|Cer 20:0;2O/24:0[M+H]+	0.249241	0.248239	0.163756	0.258381	0.140299	0.239445	0.178389	0.23807	0.243892	0.188945	0.844848
Cer 44:0;3O|Cer 12:0;2O/32:0;O[M+H]+	0.114055	0.100855	0.0729502	0.0754401	0.0695514	0.219556	0.111769	0.114018	0.124892	0.11737	0.0528315
Cer 44:0;3O|Cer 20:0;2O/24:0;O[M+H-H2O]+	0.17706	0.180844	0.13021	0.171644	0.106079	0.239991	0.177389	0.183205	0.179413	0.15022	0.154507
Cer 44:0;3O|Cer 24:0;2O/20:0;O[M+H]+	0.452362	0.415227	0.286533	0.421549	0.231931	0.724118	0.509626	0.61866	0.627265	0.626905	0.00147831
Cer 44:1;2O|Cer 18:1;2O/26:0[M+H]+	0.443164	0.409402	0.271376	0.477703	0.230246	0.530668	0.393329	0.456545	0.437747	0.457863	0.13619
Cer 44:1;2O|Cer 18:1;2O/26:0[M+H-H2O]+	2.68974	2.52371	1.81437	2.83716	1.43784	3.11375	2.33266	2.8382	2.717	2.64514	0.155355
Cer 44:1;2O|Cer 18:1;2O/26:0[M+H-H2O]+	0.4709	0.423993	0.281209	0.315067	0.290416	0.502383	0.3389	0.357361	0.264744	0.216847	0.752017
Cer 44:1;3O|Cer 18:1;2O/26:0;O[M+H]+	0.103342	0.133419	0.103107	0.143527	0.0709861	0.144216	0.110761	0.113484	0.0783625	0.112987	0.949196
Cer 44:1;3O|Cer 18:1;2O/26:0;O[M+H]+	0.0379987	0.0438647	0.0300604	0.0423668	0.030601	0.0596058	0.0410785	0.0443757	0.0293708	0.0318659	0.502069
Cer 44:1;3O|Cer 18:1;2O/26:0;O[M+H-H2O]+	0.329612	0.298439	0.22482	0.322325	0.168314	0.583003	0.428443	0.453574	0.51587	0.517362	0.000518858
Cer 44:1;3O|Cer 18:1;2O/26:0;O[M+H-H2O]+	0.182473	0.196159	0.161775	0.180978	0.125692	0.228662	0.16013	0.178818	0.132809	0.159114	0.90447
Cer 44:1;4O[M+H-H2O]+	0.0388082	0.0458741	0.0364618	0.0428037	0.0357302	0.0628271	0.0484182	0.0699704	0.0664328	0.0649167	0.000648499
Cer 44:2;2O|Cer 18:1;2O/26:1[M+H-H2O]+	0.737593	0.834502	0.64818	0.756319	0.527805	0.770078	0.607992	0.625399	0.377656	0.573129	0.216344
Cer 44:8;2O|Cer 12:2;2O/32:6[M+Na]+	5.08819	5.3424	4.86662	5.81941	5.69132	3.56617	4.31764	3.98156	3.87384	3.69244	0.000154956
Cer 46:0;2O|Cer 22:0;2O/24:0[M+H]+	0.183071	0.175211	0.120632	0.189484	0.107899	0.150432	0.112158	0.157433	0.148033	0.119574	0.384276
Cer 46:0;3O|Cer 24:0;2O/22:0;O[M+H]+	0.403371	0.293511	0.215333	0.357381	0.172437	0.495735	0.358118	0.48807	0.48837	0.420699	0.0125986
Cer 46:0;3O|Cer 24:0;2O/22:0;O[M+H-H2O]+	0.132383	0.114369	0.0910656	0.125945	0.0676798	0.154964	0.111823	0.137805	0.131672	0.106611	0.171752
Cer 46:1;2O|Cer 20:1;2O/26:0[M+H]+	0.153896	0.139104	0.10811	0.163709	0.08259	0.172293	0.149586	0.166208	0.161579	0.14558	0.0989613
Cer 46:1;2O|Cer 20:1;2O/26:0[M+H-H2O]+	0.953916	0.82815	0.62271	0.98872	0.465211	1.01245	0.833925	0.991773	0.916126	0.93467	0.151526
Cer 46:1;2O|Cer 20:1;2O/26:0[M+H-H2O]+	0.164	0.128819	0.0999773	0.112564	0.0894502	0.166916	0.0912703	0.106823	0.111385	0.0639516	0.623413
Cer 46:2;2O|Cer 18:1;2O/28:1[M+H-H2O]+	0.334499	0.336936	0.254651	0.331661	0.21907	0.307937	0.226405	0.26253	0.208667	0.228951	0.147092
Cer 46:2;2O|Cer 18:1;2O/28:1[M+H-H2O]+	0.0979166	0.106713	0.0658366	0.0734391	0.075857	0.0961967	0.0777252	0.0802407	0.0507913	0.0572156	0.339395
Cer 46:7;2O|Cer 12:2;2O/34:5[M+Na]+	18.5325	17.0365	18.6605	23.5133	22.9196	12.1128	15.531	15.3418	15.4196	15.9359	0.00717335
Cer 48:0;3O|Cer 24:0;2O/24:0;O[M+H]+	0.199525	0.150342	0.107962	0.190352	0.091726	0.240964	0.16167	0.234545	0.220065	0.209208	0.0344317
Cer 48:0;4O|Cer 18:0;3O/30:0;(2OH)[M+H-H2O]+	0.104983	0.104666	0.0785359	0.113864	0.0579994	0.118892	0.0922527	0.101394	0.0834256	0.0846806	0.74516
Cer 48:1;2O|Cer 20:1;2O/28:0[M+H-H2O]+	0.337336	0.279182	0.206813	0.308285	0.151345	0.313366	0.246833	0.328101	0.303914	0.290897	0.308445
Cer 48:2;2O|Cer 18:1;2O/30:1[M+H-H2O]+	0.234736	0.226454	0.18786	0.260856	0.158101	0.233362	0.181019	0.187372	0.155098	0.166983	0.236779
Cer 50:1;2O|Cer 22:1;2O/28:0[M+H-H2O]+	0.0854487	0.0667245	0.0576581	0.0906433	0.0399043	0.0699243	0.0616484	0.069156	0.0628606	0.0590801	0.719059
Cer 50:1;3O|Cer 20:1;2O/30:0;O[M+H]+	0.0710284	0.0579941	0.0471135	0.0745136	0.036417	0.0738025	0.0472695	0.0622282	0.0511836	0.0507614	0.967504
Cer 50:2;3O|Cer 20:1;2O/30:1;O[M+H-H2O]+	0.24107	0.315048	0.23573	0.276527	0.219383	0.246836	0.18863	0.206152	0.157728	0.206942	0.0363584
Cer 50:2;3O|Cer 20:1;2O/30:1;O[M+H-H2O]+	0.141533	0.134116	0.0867616	0.138799	0.0795321	0.151125	0.123513	0.141842	0.174885	0.171453	0.0593803
Cer 52:2;3O|Cer 18:1;2O/34:1;O[M+H-H2O]+	0.175378	0.245572	0.171615	0.292996	0.128993	0.182494	0.132243	0.162601	0.131739	0.138998	0.123054
Cer 52:2;3O|Cer 20:1;2O/32:1;O[M+H-H2O]+	0.158603	0.150976	0.115516	0.155195	0.0911256	0.145014	0.146038	0.136676	0.157709	0.167994	0.286205
Cer 66:4;4O|Cer 18:2;2O/48:2;2O[M+H-H2O]+	0.349074	0.33279	0.260513	0.393879	0.198706	0.365305	0.286468	0.314023	0.220283	0.247416	0.648573
Cer 66:4;4O|Cer 20:1;2O/46:3;2O[M+H-H2O]+	0.1067	0.0867414	0.0777254	0.0719991	0.0743832	0.11512	0.0812655	0.0741512	0.064356	0.0488325	0.608961
Cer 68:4;4O|Cer 18:2;2O/50:2;2O[M+H-H2O]+	0.628999	0.585858	0.470851	0.732749	0.361645	0.501138	0.48402	0.478851	0.405857	0.380767	0.160687
Cer 68:4;4O|Cer 18:2;2O/50:2;2O[M+H-H2O]+	0.148297	0.124454	0.116286	0.117631	0.113196	0.12475	0.0732551	0.092011	0.0868479	0.0504819	0.0230172
Cer 68:9;4O|Cer 18:1;2O/50:8;2O[M+H]+	0.060318	0.0438139	0.0345004	0.0359907	0.0376477	0.0391588	0.0273896	0.025056	0.0126254	0.0133038	0.0242025
Cer 70:4;4O|Cer 20:2;2O/50:2;2O[M+H-H2O]+	0.06524	0.0529013	0.0485379	0.0481681	0.0472426	0.0438039	0.0284024	0.0278804	0.0341176	0.0172822	0.00374946
Cer 77:14;4O|Cer 17:3;2O/60:11;2O[M+H-H2O]+	0.0297261	0.0276754	0.0189921	0.0224061	0.0187843	0.0404893	0.0258469	0.0263902	0.0165362	0.0183127	0.687104
CerP 31:2;2O|CerP 17:2;2O/14:0[M+H]+	1.42093	1.29903	1.41521	1.37923	1.93816	1.60946	1.60301	1.78107	2.21558	2.43111	0.0632816
CerP 37:7;2O|CerP 16:2;2O/21:5[M+H]+	4.53814	4.64296	4.38603	5.58042	4.95097	3.20417	3.78506	3.83635	3.5284	3.46771	0.000804461
CerP 40:6;2O|CerP 16:2;2O/24:4[M+H]+	0.52219	0.423251	0.513146	0.559824	0.473492	0.380646	0.45567	0.431852	0.401127	0.389007	0.0127493
DG 24:3[M+Na]+	0.754798	0.847366	0.786472	1.09307	1.10947	0.514074	0.739502	0.813231	0.773845	0.919565	0.139568
DG 24:3[M+Na]+	0.107813	0.150523	0.121982	0.179047	0.168082	0.0751491	0.108722	0.125374	0.117563	0.14236	0.107887
DG 24:3[M+Na]+	0.0364525	0.0369753	0.0335955	0.0479368	0.0423146	0.0239618	0.0292325	0.0296672	0.0291163	0.0336547	0.00843178
DG 25:3[M+Na]+	0.211258	0.239752	0.207212	0.312395	0.297813	0.157062	0.215184	0.224631	0.224725	0.29497	0.354985
DG 25:4[M+Na]+	0.131334	0.139786	0.156443	0.210369	0.187079	0.0936663	0.126743	0.153572	0.138099	0.164711	0.161894
DG 25:4[M+Na]+	0.0231619	0.0227302	0.0496484	0.0559811	0.0496213	0.0280353	0.0353891	0.0518477	0.029929	0.0567672	0.986189
DG 26:4[M+Na]+	0.0239808	0.0273242	0.0234877	0.0333241	0.0311998	0.0152221	0.0170898	0.0208849	0.020283	0.0224002	0.00600401
DG 29:2[M+Na]+	0.129357	0.140175	0.127811	0.171904	0.16772	0.0994518	0.112988	0.131819	0.123885	0.149752	0.0974699
DG 29:3[M+Na]+	4.37789	4.67657	4.57589	7.56168	7.87319	3.56457	6.33236	6.56861	6.49425	7.71923	0.764356
DG 30:3[M+Na]+	0.729796	0.842322	0.76865	1.46342	1.48878	0.614133	1.01266	1.17718	1.13515	1.39988	0.966882
DG 30:5[M+Na]+	0.508671	0.547307	0.525859	0.691971	0.673148	0.357929	0.47005	0.516357	0.494836	0.592766	0.0942852
DG 30:6[M+Na]+	0.098052	0.120167	0.108911	0.160708	0.158057	0.120001	0.144336	0.178572	0.185486	0.224266	0.0973012
DG 30:6[M+Na]+	0.0599395	0.0773536	0.0785694	0.103202	0.115923	0.0508993	0.0716945	0.0683097	0.0885104	0.0874618	0.295052
DG 30:8[M+Na]+	0.221076	0.593407	0.245554	0.554993	0.394708	0.210454	0.294378	0.318407	0.429888	0.285396	0.296591
DG 31:8[M+Na]+	0.531053	0.767511	0.288326	0.653833	0.663097	0.290242	0.393353	0.871239	0.475462	0.457299	0.535441
DG 33:1[M+Na]+	4.47e-05	6.65e-05	0	0.000307343	0	1.81e-05	2.97e-05	0	0	0.00010077	0.396921
DG 33:1[M+Na]+	0.000171368	0.000169248	0	0.000251664	0	7.25e-05	0.000118976	0	8.26e-05	0.000194053	0.688338
DG 33:1|DG 15:0_18:1[M+NH4]+	0.000163332	7.19e-05	0	8.02e-05	5.11e-05	0	7.24e-05	8.6e-05	0	5.42e-05	0.365036
DG 34:7[M+Na]+	0.144451	0.186568	0.147555	0.220769	0.222012	0.118759	0.149684	0.152074	0.151229	0.197782	0.187625
DG 34:7[M+Na]+	0.0280711	0.0289773	0.0262906	0.0351502	0.0369478	0.0217963	0.0264131	0.0299298	0.0275218	0.0334952	0.286241
DG 34:8[M+Na]+	1.7825	1.93281	1.81043	2.72195	2.55048	1.32491	1.5382	1.94712	1.71136	1.97158	0.0833103
DG 35:7[M+Na]+	0.517193	0.554624	0.561376	0.718123	0.684007	0.353289	0.476593	0.554259	0.513887	0.604978	0.103998
DG 35:8[M+Na]+	0.0750004	0.0880679	0.075668	0.102238	0.102623	0.0556984	0.0626095	0.0718772	0.0751755	0.0876471	0.0573311
DG 36:2|DG 18:1_18:1[M+NH4]+	0.00912108	0.00978396	0.00585352	0.00850743	0.00838682	0.00500586	0.00458273	0.00668156	0.00501815	0.00722913	0.0147641
DG 36:6[M+Na]+	0.393367	0.494145	0.43577	0.59734	0.585127	0.28664	0.411334	0.434428	0.429719	0.539158	0.192459
DG 37:7[M+Na]+	0.0518837	0.0342135	0.0267969	0.0380895	0.0231508	0.0489744	0.0485242	0.0420787	0.0449721	0.0489592	0.0517626
DG 37:7[M+Na]+	0.0291365	0.0332656	0.0299302	0.0443452	0.0412055	0.0174675	0.0238217	0.0248172	0.0240437	0.0304663	0.0145874
DG 39:0[M+Na]+	0.000655438	0.000889998	0.000762566	0.000986392	0.000892268	0.00121117	0.000778303	0.00116854	0.000828697	0.0011784	0.114741
DG 39:10[M+Na]+	0.0166953	0.0166826	0.0152449	0.0181249	0.0161608	0.00998894	0.0138607	0.0152663	0.0177522	0.0176925	0.301168
DG 40:10[M+Na]+	0	0	0	0	0	0	0	0	0	0	#DIV/0!
DG 40:2[M+Na]+	0.0172656	0.0202313	0.0145693	0.0213769	0.017848	0.0117267	0.0142516	0.0137773	0.0140353	0.0133333	0.00527904
DG 41:3[M+Na]+	0	0	0	0	0	0	0	0	0	0	#DIV/0!
DG 41:9[M+Na]+	0	0	0	0	0	0	0	0	0	0	#DIV/0!
DG 42:11[M+Na]+	0	0	0	0.000125498	0	6.68e-05	0.000108766	0.000369239	0.000150007	0.000638864	0.0585197
DG 46:10[M+Na]+	0.00359398	0.00378908	0.00362371	0.00539113	0.00481862	0.00265886	0.00296392	0.00380863	0.00326295	0.00429703	0.10895
DG 46:11[M+Na]+	0.127932	0.141867	0.12928	0.170732	0.173477	0.0916916	0.110397	0.128214	0.125796	0.160788	0.132467
DG 47:10[M+Na]+	1.03501	1.24701	1.22921	2.06761	2.21882	0.917207	1.56015	1.82473	1.65893	2.24993	0.805543
DG 47:12[M+Na]+	1.86651	2.15206	1.82539	3.1674	3.185	1.13836	1.97248	2.31289	2.05056	2.52424	0.288664
DG 47:12[M+Na]+	0.0660702	0.0794112	0.0729578	0.0858739	0.0876827	0.0709117	0.0799494	0.096177	0.0930923	0.116271	0.177745
DG 50:14[M+Na]+	0.0567044	0.0697138	0.0730607	0.105714	0.107454	0.0397665	0.0556844	0.0643844	0.0703926	0.0820707	0.145149
DG 51:7[M+Na]+	0.000694639	0.000847048	0.000459213	0.00123565	0.00051015	0.000487181	0.00045792	0.000240586	0.00018996	0.000463886	0.0376024
DG O-35:2|DG O-21:1_14:1[M+NH4]+	0.000796201	0.000912482	0.0014995	0.00117981	0.00226004	0.000377735	0.000656534	0.00104962	0.00114576	0.00104151	0.151709
DG O-39:2|DG O-23:1_16:1[M+NH4]+	0.00329151	0.00372224	0.0046783	0.00363491	0.00673155	0.00202438	0.00246917	0.00293498	0.00316666	0.00290228	0.0311512
DG O-39:2|DG O-23:1_16:1[M+NH4]+	0.00331862	0.00422914	0.00469229	0.00425518	0.00673155	0.00294302	0.00305268	0.00415105	0.00316205	0.00375089	0.0789767
Dioctyl phthalate (also known as the production of plastic)[M+H]+	2.37145	2.40584	2.1777	2.44512	2.64362	2.39761	2.447	2.4044	2.57356	2.60367	0.400966
Dioctyl phthalate (also known as the production of plastic)[M+Na]+	0.289117	0.305421	0.26301	0.299547	0.30747	0.357058	0.308627	0.308597	0.344469	0.335253	0.0172148
HexCer 34:1;2O|HexCer 18:1;2O/16:0[M+H-H2O]+	0.133782	0.134008	0.110614	0.154762	0.124455	0.111888	0.111185	0.107497	0.0883501	0.0730372	0.0135718
HexCer 34:2;2O|HexCer 18:1;2O/16:1[M+H]+	0.0564602	0.0524175	0.0487399	0.0639692	0.0548001	0.0971574	0.054751	0.102038	0.111512	0.0901778	0.00735349
HexCer 42:1;2O|HexCer 18:1;2O/24:0[M+H]+	0.247026	0.273471	0.195511	0.25698	0.184807	0.287257	0.194955	0.228435	0.194737	0.165342	0.540023
HexCer 42:1;2O|HexCer 18:1;2O/24:0[M+H-H2O]+	0.798571	0.85856	0.578092	0.838382	0.618261	0.998195	0.56737	0.751958	0.617212	0.480795	0.620883
HexCer 42:2;2O|HexCer 18:1;2O/24:1[M+H]+	0.159433	0.171735	0.143532	0.166866	0.110587	0.352087	0.197808	0.296758	0.296703	0.303315	0.000974716
HexCer 42:2;2O|HexCer 18:1;2O/24:1[M+H-H2O]+	0.230596	0.295272	0.200857	0.295251	0.232932	0.175328	0.17401	0.175459	0.128801	0.12586	0.00270947
HexCer 44:1;2O|HexCer 18:1;2O/26:0[M+H]+	0.324006	0.293287	0.181424	0.220729	0.193896	0.344163	0.230501	0.25368	0.1927	0.141056	0.821523
HexCer 44:1;2O|HexCer 18:1;2O/26:0[M+H-H2O]+	1.00504	0.899448	0.568132	0.657219	0.627414	1.08649	0.732786	0.750189	0.555345	0.448828	0.796652
HexCer 44:2;2O|HexCer 18:1;2O/26:1[M+H]+	0.161317	0.154747	0.126858	0.147596	0.103693	0.266284	0.138125	0.194984	0.175607	0.184126	0.0535633
HexCer 44:2;2O|HexCer 18:1;2O/26:1[M+H-H2O]+	0.308399	0.382495	0.267075	0.359572	0.276737	0.291152	0.203255	0.226044	0.150971	0.160138	0.010632
HexCer 44:3;2O|HexCer 18:1;2O/26:2[M+H]+	0.0642684	0.0787196	0.0652832	0.0725016	0.0414761	0.127378	0.0867789	0.114159	0.0892383	0.111872	0.00326248
HexCer 44:3;3O[M+H-H2O]+	0.368032	0.414267	0.282182	0.392103	0.295507	0.479422	0.262466	0.349956	0.288891	0.239739	0.615415
HexCer 46:1;2O|HexCer 20:1;2O/26:0[M+H-H2O]+	0.329401	0.278882	0.22633	0.224544	0.196227	0.34454	0.186216	0.232426	0.228434	0.12818	0.54309
HexCer 46:2;2O|HexCer 18:1;2O/28:1[M+H-H2O]+	0.216629	0.218957	0.132804	0.151817	0.152388	0.207458	0.16536	0.16193	0.0973317	0.109986	0.361224
HexCer 46:3;3O[M+H-H2O]+	0.509967	0.435325	0.248324	0.299832	0.313996	0.50776	0.36163	0.355894	0.264531	0.189627	0.731074
HexCer 66:4;4O|HexCer 20:1;2O/46:3;2O[M+H-H2O]+	0.124249	0.101606	0.0951851	0.0857299	0.0875857	0.135801	0.0933133	0.0881977	0.0824674	0.0596078	0.635884
LPC 15:0/0:0[M+H]+	0	0	0	0	0	0	0	0	0	0	#DIV/0!
LPC 18:1/0:0[M+H]+	0.00762341	0.0084531	0.0044731	0.00693241	0.00481917	0.00961519	0.00952825	0.00520911	0.00524136	0.00792205	0.428674
LPC 18:1[M+Na]+	0.000671416	0.00100059	0.00046925	0.000754915	0.000303844	0.000896993	0.0011388	0.000906754	0.000593284	0.000932552	0.124989
LPC 18:2/0:0[M+H]+	0	0	0	0	0	0.000268934	0	0	0	0	0.346594
LPC 20:4[M+Na]+	0.08982	0.0808469	0.0765748	0.0675666	0.0713007	0.0850279	0.0793748	0.0834536	0.0821737	0.0695724	0.585663
LPE 18:1[M+H]+	0.00524838	0.00542738	0.00334685	0.00547416	0.00335375	0.00539979	0.00556535	0.00597339	0.00569611	0.00681444	0.045673
LPE O-18:3[M+H]+	0.000565527	0.000418271	0.000380377	0.000677862	0.000613211	0.000204218	0.000497864	0.000536493	0.000313649	0.000452969	0.16104
MG 18:1[M+NH4]+	7.95e-05	0	0.000108823	0.000217393	3.29e-05	1.87e-05	1.58e-05	8.82e-05	8.52e-05	0.0001494	0.727006
MG 18:4[M+NH4]+	0.0964446	0.0899159	0.0966578	0.153568	0.143769	0.0697449	0.097002	0.0973601	0.11738	0.123005	0.381883
MG 21:5[M+NH4]+	0.0267155	0.0252923	0.0288332	0.0440516	0.0568913	0.0213129	0.020548	0.0240723	0.0164076	0.0311045	0.0721752
MG 21:5[M+NH4]+	0.0198839	0.0216704	0.0232927	0.0316577	0.0373316	0.0128191	0.0182029	0.0196608	0.0241428	0.0262712	0.146755
MG 21:5[M+NH4]+	0.018697	0.0231712	0.0164124	0.0230139	0.0357931	0.00641759	0.0137618	0.0135143	0.0162392	0.0210407	0.0548161
MG 21:5[M+NH4]+	0.0301252	0.0309881	0.0288332	0.0440516	0.0568913	0.0127712	0.0139784	0.0240723	0.011404	0.0311045	0.0187598
NAE 24:0[M+H]+	0.278084	0.321698	0.273163	0.37027	0.256329	0.254525	0.228217	0.226909	0.183869	0.203375	0.00974942
NAE 26:7[M+H]+	0.216284	0.210519	0.212706	0.357153	0.342112	0.176922	0.272208	0.268102	0.24642	0.254549	0.540578
PC 30:0[M+Na]+	0.0503348	0.0522975	0.0442026	0.0584041	0.0516421	0.0256887	0.0268684	0.0279171	0.0236076	0.0207985	7.51393e-06
PC 30:0|PC 14:0_16:0[M+H]+	0.358502	0.375748	0.313897	0.429438	0.374428	0.180837	0.188684	0.19231	0.163984	0.141652	1.25128e-05
PC 30:1[M+H]+	0.159138	0.169751	0.133587	0.19397	0.16201	0.0902384	0.0997032	0.0981104	0.0807676	0.0807411	0.000111313
PC 32:0[M+Na]+	0.0334168	0.0365446	0.0306577	0.0391784	0.0353649	0.0165024	0.0180865	0.0181146	0.0154534	0.0138353	3.43615e-06
PC 32:0|PC 16:0_16:0[M+H]+	0.224092	0.237051	0.205849	0.266599	0.241669	0.106421	0.119701	0.117374	0.0978373	0.0920932	3.43429e-06
PC 32:1[M+Na]+	0.108674	0.114796	0.0971089	0.132481	0.106586	0.0728237	0.0782528	0.0806749	0.0690081	0.0647451	0.000353093
PC 32:1|PC 16:0_16:1[M+H]+	0.846627	0.901028	0.756827	1.05635	0.846507	0.541953	0.596485	0.601975	0.515194	0.499973	0.000271841
PC 32:2[M+Na]+	0.0216818	0.0223787	0.0190806	0.0244688	0.0209046	0.0139997	0.0153654	0.015164	0.0118086	0.0136509	0.000105202
PC 32:2|PC 16:1_16:1[M+H]+	0.153014	0.161498	0.130389	0.179844	0.149899	0.0965194	0.106683	0.103113	0.086106	0.0932315	0.000179244
PC 33:0[M+Na]+	7.52e-05	0.000100275	0.000127732	0.000117192	0.000156801	0.000207109	3.36e-05	0.000580429	0.000622529	0.000622891	0.0426411
PC 33:1[M+Na]+	0.00251579	0.00258407	0.0026706	0.00312785	0.00259835	0.00409638	0.00344578	0.00524828	0.00685337	0.00541811	0.00474098
PC 33:1|PC 15:0_18:1[M+H]+	0.0224558	0.0222582	0.0198735	0.0274189	0.0217374	0.0299782	0.0248874	0.0416486	0.0512933	0.0420734	0.014083
PC 34:1|PC 16:0_18:1[M+H]+	1.28957	1.35016	1.14245	1.67482	1.23793	0.914914	0.988653	1.10953	1.04508	0.91257	0.00796342
PC 34:2[M+Na]+	0.0999035	0.106524	0.0887352	0.124305	0.0973915	0.0691582	0.07995	0.0785314	0.0668579	0.067218	0.00154754
PC 34:2|PC 16:1_18:1[M+H]+	0.709036	0.749938	0.621489	0.892892	0.703403	0.485267	0.551908	0.553569	0.464203	0.475357	0.00150204
PC 34:7[M+H]+	0.000151636	0.000131551	8.05e-05	0.000222507	0	0.000298403	0.000122413	0.000295661	0.000387218	0.000408392	0.0182371
PC 36:1|PC 18:0_18:1[M+H]+	0.201274	0.184507	0.157875	0.243691	0.181462	0.148969	0.155717	0.17223	0.152193	0.140427	0.0305729
PC 36:2[M+Na]+	0.125947	0.13312	0.113972	0.1574	0.13202	0.0867751	0.0986909	0.105857	0.104567	0.0895075	0.00234203
PC 36:2|PC 18:1_18:1[M+H]+	0.893487	0.963888	0.82993	1.15957	0.951651	0.605473	0.700305	0.760165	0.718217	0.621987	0.00215097
PC 36:3[M+H]+	0.0991666	0.107655	0.09735	0.124681	0.10859	0.0701114	0.0773305	0.0829235	0.0744509	0.067166	0.000346023
PC 37:8[M+H]+	0.102659	0.115093	0.104636	0.139896	0.138624	0.062638	0.0877045	0.0913226	0.0844176	0.0784342	0.0033052
PC 37:8[M+H]+	0.0665452	0.0701793	0.0613361	0.0813821	0.0660808	0.0501348	0.054444	0.0578385	0.0511044	0.0457719	0.00236881
PC 38:2[M+H]+	0.0361685	0.0394841	0.0319367	0.0461985	0.039942	0.0244262	0.0280814	0.0297134	0.0279553	0.0244693	0.00179534
PC 39:8[M+H]+	0.00495633	0.00548981	0.00476391	0.00633798	0.00566434	0.00272512	0.00319171	0.00301784	0.00267563	0.00235662	2.95439e-05
PC O-32:1[M+H]+	0.0074238	0.00722422	0.00758326	0.00930035	0.00850838	0.00830084	0.00855902	0.00901091	0.0086221	0.00759918	0.39413
PC O-33:8[M+H]+	0.00262678	0.00288094	0.00221193	0.00341049	0.00248675	0.00304466	0.00302967	0.00354608	0.00310175	0.003286	0.0663883
PC O-34:1[M+H]+	0.0179116	0.0201563	0.0198666	0.0226466	0.0213317	0.0147084	0.0159338	0.0191255	0.0197189	0.0156239	0.0301531
PC O-35:1[M+H]+	0.166831	0.167763	0.162481	0.161177	0.165696	0.174487	0.166489	0.173555	0.170201	0.167894	0.0211407
PC O-35:7[M+H]+	0.0100016	0.0112563	0.00983244	0.0132935	0.0109997	0.00652233	0.00779545	0.00827654	0.00816262	0.00706976	0.00106684
PC O-37:10[M+H]+	0.00791699	0.00856723	0.00747518	0.00999793	0.00807283	0.00535161	0.00574613	0.00556784	0.00479801	0.00459974	0.000178554
PE 33:1|PE 15:0_18:1[M+H]+	0.00356237	0.00291331	0.00175256	0.00378659	0.0017609	0.00342484	0.0034049	0.00425633	0.00438827	0.00475209	0.0351259
PE 34:1[M+Na]+	0.0738311	0.0704348	0.0612788	0.0884798	0.0606406	0.0618121	0.0651183	0.0710372	0.0600375	0.0546659	0.182848
PE 34:1|PE 16:0_18:1[M+H]+	0.233243	0.245467	0.204368	0.296124	0.209619	0.189293	0.216513	0.226415	0.199389	0.176895	0.090006
PE 34:2|PE 16:1_18:1[M+H]+	0.199004	0.219106	0.170605	0.254536	0.187578	0.159108	0.170748	0.168865	0.140608	0.15329	0.0150308
PE 35:4|PE 18:1_17:3[M+H]+	0.000929173	0.000387112	0.000140038	0.000810502	0.000176652	0.00089122	0.000762924	0.000752643	0.000961162	0.000949775	0.0566221
PE 36:1|PE 18:0_18:1[M+H]+	0.167804	0.175829	0.142064	0.213128	0.156541	0.123177	0.132855	0.144389	0.125425	0.118935	0.0108305
PE 36:2[M+Na]+	0.235279	0.249892	0.215659	0.293256	0.230304	0.167218	0.188606	0.20213	0.17748	0.161981	0.00254242
PE 36:2|PE 18:1_18:1[M+H]+	0.728591	0.768567	0.662043	0.912645	0.721346	0.508166	0.574297	0.617505	0.561544	0.51033	0.0024206
PE 36:3|PE 18:1_18:2[M+H]+	0.0680851	0.0723835	0.0617743	0.0849543	0.0681786	0.0467542	0.0508251	0.0545113	0.0461235	0.0446115	0.00074626
PE 38:2[M+Na]+	0.0145137	0.0164617	0.0148203	0.0186666	0.0167644	0.00820802	0.00890626	0.00844324	0.00822999	0.00736954	7.55835e-06
PE 38:3[M+Na]+	0.0076818	0.00932808	0.00874692	0.00955918	0.00923813	0.00426666	0.00567672	0.00503363	0.00533929	0.00365677	3.41008e-05
PE O-36:5[M+H]+	0.0617395	0.0657241	0.0595985	0.0754245	0.0594001	0.0532342	0.0565781	0.0604827	0.0543644	0.0499431	0.0258554
PG 33:1|PG 15:0_18:1[M+NH4]+	0	0	0	0	0	0	0	0	0	0	#DIV/0!
PI 33:1[M+NH4]+	0.0049017	0.0108705	0	2.45436	0.00736714	0.00103484	0	0.0117312	0.00273581	0	0.344113
PI-Cer 28:2;2O[M+H]+	0.982477	0.802927	41.8349	227.086	0.806059	1.38679	1.92553	9.01609	1.05782	0.96298	0.275534
PS 33:1[M+H]+	0.00544702	0.00322038	0.0026276	0.00256644	0.00168709	0.00417566	0.00214247	0.00206669	0.00168398	0.00186107	0.380459
PS 36:1[M+H]+	0.12039	0.129391	0.113377	0.160116	0.130245	0.0936129	0.104848	0.114386	0.104126	0.0983525	0.0131381
PS 36:2[M+H]+	0.0419523	0.0482411	0.0426416	0.056415	0.0462658	0.035129	0.0373113	0.045121	0.0415242	0.0373367	0.0382546
SE 24:1;O4/26:4;O[M+NH4]+	0	0	0	0	0	0	0	0	0	0	#DIV/0!
SE 24:2;O4/3:0[M+NH4]+	34.7204	37.8595	36.3935	44.2116	40.8219	25.7916	32.9357	31.8381	31.0705	30.1519	0.00368348
SE 24:2;O4/5:0;O[M+NH4]+	0.270712	0.293837	0.288848	0.363876	0.339211	0.173123	0.246604	0.244764	0.239226	0.225117	0.00471328
SM 32:1;2O|SM 14:1;2O/18:0[M+H]+	0.104515	0.107877	0.088199	0.121893	0.100394	0.0762994	0.081674	0.0864127	0.0755229	0.0621265	0.00328531
SM 34:0;2O[M+H]+	0.0148185	0.0167609	0.013304	0.0165362	0.0158599	0.0159783	0.0166391	0.0161949	0.0142383	0.0143036	0.985681
SM 34:1;2O[M+Na]+	0.17602	0.18574	0.155481	0.196008	0.166969	0.147	0.145841	0.157426	0.141852	0.113633	0.00902931
SM 34:1;2O|SM 18:1;2O/16:0[M+H]+	0.662231	0.686125	0.568761	0.742463	0.622532	0.528272	0.51534	0.570062	0.510126	0.4171	0.00491511
SM 36:1;2O[M+H]+	0.0407172	0.0405188	0.0335739	0.0431797	0.0377045	0.0359586	0.033542	0.0372548	0.0353553	0.0273887	0.0594129
SM 36:1;2O[M+Na]+	0	0	0	0	0	0	0	0	0	0	#DIV/0!
SM 36:2;2O[M+H]+	0	0	0	0	0	0	0	0	0	0	#DIV/0!
SM 36:2;2O[M+Na]+	0.000784366	0.00073885	0.000751811	0.00129	0.000967398	0.000783271	0.000949737	0.000967704	0.00074259	0.000761627	0.584907
SM 36:2;2O|SM 18:1;2O/18:1[M+H]+	0.00267464	0.00307935	0.00243269	0.00426594	0.00279639	0.0020354	0.00289682	0.00275924	0.00265573	0.00241655	0.199273
SM 37:7;2O[M+H]+	2.84403	2.7466	2.3943	3.83303	3.77947	1.66969	2.83633	2.34697	2.37923	2.44156	0.0530019
SM 39:2;3O[M+H]+	0	0	0	0	0	0	0	0	2.65e-05	0	0.346594
SM 40:1;2O[M+H]+	0.0874785	0.102323	0.0807775	0.104724	0.0823202	0.0692849	0.0642059	0.0709849	0.061799	0.0518993	0.0017525
SM 40:2;2O|SM 20:1;2O/20:1[M+H]+	0.025312	0.0265924	0.0244642	0.0332064	0.0285804	0.0196734	0.0224001	0.020984	0.0190594	0.0187012	0.0023029
SM 42:1;2O[M+Na]+	0.0549699	0.0647197	0.0507021	0.062995	0.038461	0.0435347	0.0414517	0.0411779	0.0311378	0.0301154	0.0155797
SM 42:1;2O|SM 18:1;2O/24:0[M+H]+	0.203585	0.244006	0.188381	0.227541	0.146241	0.165585	0.148941	0.145433	0.119565	0.109613	0.0117361
SM 42:2;2O[M+Na]+	0.0747121	0.0901055	0.0720199	0.0946967	0.0785693	0.0587669	0.0604643	0.0615261	0.0513046	0.0494	0.000962994
SM 42:2;2O|SM 24:1;2O/18:1[M+H]+	0.253553	0.308262	0.251654	0.316032	0.259996	0.199808	0.194908	0.204832	0.177354	0.168268	0.000480855
SM 44:1;2O[M+H]+	0.0884646	0.0980148	0.0713493	0.0847286	0.0662618	0.0604963	0.0511908	0.0473703	0.0332278	0.0287998	0.00182002
SM 44:1;2O[M+Na]+	0.0243144	0.0249754	0.0194544	0.022722	0.019152	0.0157123	0.0135495	0.0138555	0.00852512	0.0082697	0.000781567
SM 44:2;2O[M+Na]+	0.0273005	0.0355194	0.0271576	0.0335701	0.0195666	0.0219282	0.023908	0.0205454	0.0148509	0.0175495	0.0254579
SM 44:2;2O|SM 18:1;2O/26:1[M+H]+	0.114278	0.139594	0.111304	0.134433	0.0888095	0.0879006	0.0947131	0.0811634	0.0623144	0.0674528	0.00733327
SM 44:3;2O[M+H]+	0.0126269	0.0177275	0.0148097	0.0205025	0.0145259	0.00966486	0.0117412	0.0108924	0.00873514	0.00870027	0.00372648
SM 46:2;2O[M+H]+	0.0242552	0.0271614	0.0209689	0.0242789	0.0199224	0.0182625	0.0175529	0.0148731	0.00961736	0.0121842	0.00282889
SPB 24:0;2O[M+H]+	0.486999	0.478546	0.382518	0.553258	0.376449	0.444714	0.386385	0.441821	0.42489	0.437054	0.441744
SPB 26:0;2O[M+H]+	0.600166	0.571694	0.45803	0.67652	0.430125	0.511609	0.468115	0.552646	0.474855	0.499915	0.368395
TG 15:0_18:1(d7)_15:0[M+Na]+	0.187191	0.189347	0.191163	0.197251	0.192244	0.183598	0.190567	0.184189	0.186714	0.202944	0.653017
TG 24:0|TG 8:0_8:00:00_8:0[M+NH4]+	0.120746	0.124308	0.107764	0.13515	0.149283	0.124241	0.126721	0.155368	0.156356	0.215325	0.153156
TG 39:1;1O|TG 10:0_15:00:00_14:1;1O[M+NH4]+	0.000619466	0.000930758	0.000939564	0.00141004	0.00167262	0.00101213	0.00139146	0.000839001	0.00155814	0.00111721	0.77006
TG 44:0|TG 14:0_14:00:00_16:0[M+NH4]+	0.0133985	0.0115708	0.00896797	0.0141712	0.0131777	0.00908675	0.00706508	0.00995436	0.00753867	0.00751448	0.0056983
TG 44:1|TG 12:0_14:00:00_18:1[M+NH4]+	0.0170073	0.0146961	0.0108027	0.0228483	0.0133391	0.00810067	0.00645524	0.00863987	0.00675962	0.00669539	0.00380017
TG 46:0|TG 14:0_16:00:00_16:0[M+NH4]+	0.0221218	0.0192458	0.0170981	0.0244919	0.0235623	0.0160864	0.0148887	0.0180049	0.0153456	0.0145195	0.00630261
TG 46:1|TG 14:0_16:00:00_16:1[M+NH4]+	0.0534815	0.0454895	0.0336981	0.0627647	0.0396675	0.0274475	0.0223481	0.0255988	0.0183576	0.020724	0.00202628
TG 46:1|TG 15:0_15:00:00_16:1[M+NH4]+	0.0262234	0.0303657	0.0336981	0.0627647	0.0234782	0.0153979	0.0159825	0.0146835	0.0116292	0.0160425	0.0204027
TG 46:2|TG 14:0_14:01:00_18:1[M+NH4]+	0.0321873	0.0264143	0.0188511	0.038435	0.0246405	0.0140719	0.0123388	0.0133008	0.0096397	0.0128178	0.00182739
TG 48:0|TG 14:0_16:00:00_18:0[M+NH4]+	0.0218556	0.0191461	0.0158432	0.0249098	0.0225553	0.0201575	0.0158001	0.0237543	0.0155387	0.0168391	0.300515
TG 48:1|TG 14:0_16:00:00_18:1[M+NH4]+	0.100542	0.0793633	0.0708035	0.112168	0.0744176	0.0535082	0.0466777	0.0512293	0.0438284	0.0434244	0.00137184
TG 48:1|TG 16:0_16:00:00_16:1[M+Na]+	0.0182126	0.0151901	0.0134922	0.0208883	0.013382	0.00966815	0.00917041	0.00927039	0.00813255	0.00870839	0.00119403
TG 48:2|TG 14:0_16:01:00_18:1[M+NH4]+	0.108543	0.0928559	0.0729367	0.126717	0.0832673	0.0515618	0.0439926	0.0492635	0.0346089	0.0387221	0.000709589
TG 48:2|TG 15:0_15:00:00_18:2[M+NH4]+	0.0321533	0.026529	0.0205709	0.0355729	0.0295573	0.0176075	0.0143281	0.0181583	0.0153787	0.0141762	0.00132032
TG 48:3|TG 14:1_16:01:00_18:1[M+NH4]+	0.0277161	0.0220157	0.0172575	0.0347399	0.0215557	0.0114281	0.0105712	0.0107218	0.00733293	0.010678	0.00159323
TG 50:0|TG 16:0_16:00:00_18:0[M+NH4]+	0.00894396	0.00767307	0.0064032	0.0108509	0.00934874	0.00962851	0.00765291	0.00937734	0.00792963	0.00882891	0.964073
TG 50:1|TG 16:0_16:00:00_18:1[M+Na]+	0.018585	0.0147525	0.0121479	0.021108	0.0132892	0.0117612	0.010198	0.0154577	0.0094859	0.0121436	0.0677626
TG 50:1|TG 16:0_16:00:00_18:1[M+NH4]+	0.106145	0.0820968	0.070398	0.11958	0.0748992	0.0716178	0.055122	0.0878427	0.0523889	0.0618353	0.0623092
TG 50:1|TG 16:0_16:00:00_18:1[M+NH4]+	0.0779441	0.0575761	0.0680992	0.115609	0.0477083	0.0534656	0.0410873	0.0666683	0.0299407	0.0383467	0.0734861
TG 50:2|TG 16:0_16:01:00_18:1[M+Na]+	0.0379656	0.0321696	0.0288756	0.047803	0.0300338	0.0196335	0.0164535	0.0216204	0.0168999	0.0173898	0.00154915
TG 50:2|TG 16:0_16:01:00_18:1[M+NH4]+	0.230486	0.186189	0.169933	0.265686	0.177533	0.117001	0.100067	0.12069	0.0958833	0.0948722	0.000763391
TG 50:3|TG 16:1_16:01:00_18:1[M+Na]+	0.0147455	0.0131749	0.0109636	0.0184529	0.0125208	0.0070264	0.00600887	0.00690299	0.00482959	0.00561156	0.000362113
TG 50:3|TG 16:1_16:01:00_18:1[M+NH4]+	0.093674	0.0775479	0.0639865	0.1069	0.0742274	0.0421213	0.0361225	0.0416602	0.0283506	0.0340372	0.000386117
TG 50:4|TG 16:1_16:01:00_18:2[M+NH4]+	0.0144575	0.0117439	0.0101502	0.0142465	0.0119146	0.00534826	0.00431297	0.00470019	0.00433048	0.00439376	1.34806e-05
TG 52:1|TG 16:0_18:00:00_18:1[M+NH4]+	0.0341671	0.0269157	0.0237951	0.0407464	0.0276171	0.0311531	0.0235624	0.0314557	0.0202242	0.0308816	0.428608
TG 52:2|TG 16:0_18:01:00_18:1[M+Na]+	0.0443282	0.0369905	0.0320197	0.0501099	0.0344535	0.0256141	0.0225825	0.0402419	0.0210982	0.0252504	0.0298457
TG 52:2|TG 16:0_18:01:00_18:1[M+NH4]+	0.251692	0.199944	0.177876	0.286403	0.187126	0.143868	0.118557	0.213887	0.106821	0.130304	0.0240869
TG 52:2|TG 16:0_18:01:00_18:1[M+NH4]+	0.146058	0.109869	0.0928287	0.164373	0.0959481	0.0810811	0.0728783	0.141972	0.0504915	0.0641108	0.098817
TG 52:3|TG 16:1_18:01:00_18:1[M+Na]+	0.0297904	0.0252611	0.0220932	0.035855	0.0257282	0.0148795	0.0120598	0.0176402	0.0130353	0.0129032	0.000719645
TG 52:3|TG 16:1_18:01:00_18:1[M+NH4]+	0.181254	0.146388	0.133526	0.205491	0.147604	0.0876048	0.0682999	0.0983267	0.0750941	0.0727043	0.00043434
TG 54:2|TG 16:0_18:01:00_20:1[M+NH4]+	0.0639222	0.0542102	0.045904	0.0772226	0.0554968	0.0482385	0.0394169	0.0508441	0.0356033	0.047036	0.0365272
TG 54:2|TG 18:0_18:01:00_18:1[M+Na]+	0.0108954	0.0103764	0.00836708	0.0143982	0.0105074	0.00830615	0.00686012	0.00893897	0.00674113	0.00892646	0.0267039
TG 54:3|TG 18:1_18:01:00_18:1[M+Na]+	0.0357516	0.0314186	0.0288174	0.043076	0.0323473	0.0202996	0.0181977	0.0265308	0.0167824	0.0191931	0.00150427
TG 54:3|TG 18:1_18:01:00_18:1[M+NH4]+	0.20797	0.175146	0.166878	0.243221	0.183766	0.120177	0.101556	0.143285	0.0933513	0.105722	0.000986164
TG 54:3|TG 18:1_18:01:00_18:1[M+NH4]+	0.1397	0.114063	0.0990444	0.156602	0.115252	0.0786504	0.0662329	0.103841	0.053108	0.0627604	0.00481196
TG 54:4|TG 18:1_18:01:00_18:2[M+NH4]+	0.0421091	0.0373734	0.0325585	0.0516452	0.0404637	0.0198629	0.0164389	0.0279534	0.0199846	0.0178733	0.000596649
TG 54:4|TG 18:1_18:01:00_18:2[M+NH4]+	0.0421091	0.0373734	0.0323872	0.0516452	0.0404637	0.0198629	0.0164389	0.0246785	0.0199846	0.0172469	0.000301705
TG 54:5|TG 18:1_18:02:00_18:2[M+NH4]+	0.0150786	0.0121906	0.0109379	0.0160737	0.0158315	0.00612232	0.00583512	0.00862705	0.00638079	0.00610771	0.00020602
TG 56:2|TG 18:0_18:01:00_20:1[M+NH4]+	0.0116679	0.0103629	0.0076422	0.0139295	0.00965978	0.00761326	0.00681725	0.00701762	0.00607666	0.0076743	0.0104621
TG 56:3|TG 18:1_18:01:00_20:1[M+NH4]+	0.0229144	0.0213228	0.018313	0.0291689	0.0231813	0.013692	0.0114635	0.0128198	0.0121918	0.0125492	0.000421898
TG 56:4|TG 18:1_18:01:00_20:2[M+NH4]+	0.0120655	0.0111366	0.00983844	0.0135474	0.0121371	0.00576062	0.00560597	0.00614935	0.00595031	0.00496669	1.3543e-05
TG 60:2|TG 24:0_18:01:00_18:1[M+NH4]+	0.00424889	0.00403206	0.00284763	0.00552419	0.00377743	0.00259232	0.00226104	0.0021322	0.00150327	0.00267347	0.00475587
TG 60:3|TG 18:1_18:01:00_24:1[M+NH4]+	0.00502748	0.00477611	0.00406286	0.00684597	0.005555	0.00266944	0.00272307	0.00227408	0.00201982	0.00227363	0.00035464
TG 62:3|TG 18:1_18:01:00_26:1[M+NH4]+	0.00275754	0.00270727	0.00249672	0.0039538	0.00296374	0.00122177	0.0012924	0.00133131	0.00103706	0.00143997	0.000192392
